# Supplementary material for: The Integrated Amendment of Sodic-Saline Soils Using Biochar and Plant Growth-Promoting Rhizobacteria Enhances Maize (Zea mays L.) Resilience to Water Salinity
Source: Plants (Basel). 2021 Sep 20;10(9):1960. doi: 10.3390/plants10091960 (PMC8466265; doi:10.3390/plants10091960)
Supplement: Supplementary file 1 [file plants-10-01960-s001.zip]

Archive with 1 entries (1 files):
- plants-1372310-supplementary.pdf
